# Supplementary material for: Synthesis and Activity of 2-Acyl-cyclohexane-1,3-dione Congeners Derived from Peperomia Natural Products against the Plant p-Hydroxyphenylpyruvate Dioxygenase Herbicidal Molecular Target Site
Source: Plants (Basel). 2022 Aug 31;11(17):2269. doi: 10.3390/plants11172269 (PMC9459959; doi:10.3390/plants11172269)
Supplement: Supplementary file 1 [file plants-11-02269-s001.zip]

Archive with 1 entries (1 files):
- plants-1829671-supplementary.pdf
